# Supplementary material for: High-Throughput Functional MicroRNAs Profiling by Recombinant AAV-Based MicroRNA Sensor Arrays
Source: PLoS One. 2012 Jan 5;7(1):e29551. doi: 10.1371/journal.pone.0029551 (PMC3252342; doi:10.1371/journal.pone.0029551)
Supplement: Table S1 — Statistical analysis of Supplementary Figure S2A. Activity of specific miRNAs were presented by mean values of IF (Inhibiting fold). One-way ANOVA was used to analyze the data and P values were obtained. * indicates P values<0.05. (XLS) [file pone.0029551.s003.xls]

## Sheet: Sheet1
Table S1 Statistical Analysis of Supplementary Figure 2A
miRNA	Mean values of IF with different cell number per well				P value
	3125	6250	12500	25000
miR-17-5p	3.71706	4.44108	3.64329	3.36055	0.0929
miR-18a	1.78987	1.85774	1.56206	1.52362	0.1934
miR-19a	1.59308	1.58708	1.42684	1.35652	0.3391
miR-20a	7.00145	7.95504	6.19241	6.16669	0.0862
miR-19b	2.3957	2.38363	1.9609	2.12016	0.2093
miR-92a	13.6185	12.3262	13.2837	13.0701	0.7803
miR-17-3p	0.915614	0.99121	0.909569	0.929179	0.8021
miR-146a	5.33357	5.00202	5.01884	5.58344	0.6403
miR-150	0.485339	0.571908	0.376653	0.385813	0.0077*
miR-155	0.756156	0.832843	0.672742	0.688372	0.1878
miR-10b	0.97051	1.24525	1.09029	1.07629	0.165
miR-21	29.562	36.7801	32.2604	25.7032	0.0374*
miR-34a	0.776723	0.805489	0.734814	0.803391	0.7767
miR-126	1.25935	1.25762	1.07002	1.06977	0.2232
miR-143	0.662432	0.821451	0.711717	0.807182	0.1732
miR-148a	0.83148	0.9963	0.902437	0.995423	0.2814
miR-221	7.4551	8.16349	8.08692	9.36664	0.2306
miR-222	3.94097	4.06748	3.62943	3.50975	0.4471
let-7a	23.8524	29.2427	26.5639	21.6679	0.071
let-7b	29.2615	36.4275	37.0461	30.1225	0.0878
let-7c	33.8843	41.273	39.4735	31.6708	0.0853
let-7d	11.2668	14.1577	13.0715	12.1997	0.1987
let-7e	12.0131	13.7825	14.2401	12.6558	0.3561
let-7f	16.3614	19.5109	17.6821	15.5111	0.1778
let-7g	14.3678	18.2659	15.7588	12.934	0.0396*
let-7i	36.7857	49.0296	44.1919	38.2533	0.0619
miR-122	1.30663	1.39788	1.11529	1.17498	0.171
miR-199a-3p	1.50989	1.63092	1.79348	1.78656	0.3225
miR-26a	6.48289	7.74984	7.73593	7.80405	0.2785
miR-31	32.3326	41.0121	42.3247	42.1605	0.0932
miR-142-3p	0.560553	0.619378	0.504151	0.528155	0.2467
				* P value<0.05.
