# Supplementary material for: High-Throughput Functional MicroRNAs Profiling by Recombinant AAV-Based MicroRNA Sensor Arrays
Source: PLoS One. 2012 Jan 5;7(1):e29551. doi: 10.1371/journal.pone.0029551 (PMC3252342; doi:10.1371/journal.pone.0029551)
Supplement: Table S2 — Transduction coefficients for miRNA Asensors in BHK21 cells. All of the transduction coefficients (TC) for miRNA Asensors involved in this study were computed based on the formula (FmiRNA/FControl)1.3182, in which 1.3182 came from the equation G = 30.983F1.3182 deduced from Supplementary Figure S1C and represented the relationship between Fluc and Gluc activity. TC values were represented by mean±SD (n = 3). FmiRNA, Fluc activity of miRNA Asensor; Fcontrol, Fluc activity of Asensorcontrol; F, Fluc activity; G, Gluc activity. (XLS) [file pone.0029551.s004.xls]

## Sheet: Sheet1
Table S2 Transduction coefficients for miRNA Asensors in BHK21 cells
miRNA Asensor name	TC value	miRNA Asensor name	TC value	miRNA Asensor name	TC value	miRNA Asensor name	TC value	miRNA Asensor name	TC value
miR-15a	2.08±0.29	miR-142-3p	1.90±0.23	miR-142-5p	2.53±0.31	let-7g	1.24±0.12	miR-380	0.43±0.08
miR-16	1.15±0.16	miR-10b	2.67±0.38	miR-144	1.05±0.07	let-7i	1.54±0.21	miR-448	1.16±0.12
miR-146a	2.69±0.26	miR-10a	2.47±0.31	miR-153	0.35±0.09	miR-21	1.16±0.14	miR-453	1.23±0.17
miR-150	1.69±0.15	miR-138	1.80±0.21	miR-194	1.14±0.11	miR-34a	1.58±0.21	miR-335	0.92±0.11
miR-155	2.82±0.28	miR-187	1.18±0.13	miR-195	1.06±0.14	miR-34b	1.54±0.23	miR-429	1.40±0.13
miR-181a	0.77±0.08	miR-192	0.84±0.15	miR-196b	0.70±0.11	miR-34c-5p	1.45±0.21	miR-135a	1.35±0.12
miR-223	0.50±0.06	miR-204	0.98±0.19	miR-215	1.15±0.02	miR-127-3p	0.12±0.01	miR-135b	0.85±0.11
miR-101	1.22±0.11	miR-214	1.01±0.06	miR-33a	2.23±0.17	miR-127-5p	3.62±0.41	miR-148b	0.72±0.09
miR-125a-5p	1.91±0.23	miR-216	1.20±0.10	miR-375	1.30±0.12	miR-200a	2.74±0.31	miR-151-3p	0.91±0.11
miR-126	2.58±0.52	miR-22	2.05±0.15	miR-17-3p	0.50±0.06	miR-200b	1.58±0.18	miR-151-5p	0.66±0.05
miR-143	1.85±0.14	miR-32	2.28±0.32	miR-17-5p	2.41±0.22	miR-96	3.35±0.45	miR-205	0.43±0.07
miR-145	1.40±0.13	miR-103	1.58±0.10	miR-18a	1.25±0.17	miR-182	2.78±0.22	miR-208a	0.51±0.08
miR-148a	2.25±0.18	miR-105	1.64±0.13	miR-19a	1.15±0.09	miR-183	1.92±0.12	miR-208b	1.34±0.14
miR-221	2.21±0.19	miR-106a	1.67±0.21	miR-20a	1.46±0.17	miR-29a	1.98±0.23	miR-210	0.80±0.11
miR-222	4.05±0.58	miR-106b	0.82±0.12	miR-19b	2.42±0.08	miR-29b	1.35±0.20	miR-212	0.69±0.08
miR-373	1.15±0.08	miR-107	1.83±0.21	miR-92a	1.84±0.16	miR-29c	1.59±0.21	miR-218	0.49±0.08
miR-122	2.53±0.37	miR-199a-3p	1.39±0.13	miR-92b	0.84±0.12	miR-140-5p	0.61±0.08	miR-224	0.69±0.10
miR-133a	1.05±0.16	miR-128	0.80±0.12	let-7a	2.21±0.34	miR-193a-5p	0.63±0.12	miR-302a	0.45±0.08
miR-9	2.25±0.32	miR-129-5p	1.39±0.08	let-7b	1.82±0.21	miR-219-3p	1.56±0.24	miR-345	0.75±0.09
miR-26a	1.74±0.15	miR-132	2.58±0.31	let-7c	2.07±0.22	miR-28-3p	1.29±0.12	miR-371-3p	1.08±0.12
miR-31	1.99±0.21	miR-134	1.16±0.12	let-7d	1.64±0.07	miR-337-5p	1.71±0.22	miR-371-5p	0.96±0.10
miR-124	2.28±0.13	miR-137	1.32±0.15	let-7e	3.36±0.45	miR-374b	1.99±0.12	miR-424	0.92±0.11
miR-1	1.44±0.21	miR-141	1.68±0.13	let-7f	1.89±0.20	miR-376b	0.92±0.08	miR-483-5p	0.47±0.02
								TC,Transduction coefficient
