# Supplementary material for: High-Throughput Functional MicroRNAs Profiling by Recombinant AAV-Based MicroRNA Sensor Arrays
Source: PLoS One. 2012 Jan 5;7(1):e29551. doi: 10.1371/journal.pone.0029551 (PMC3252342; doi:10.1371/journal.pone.0029551)
Supplement: Table S3 — Synthesized oligos for miRNA target. Each miRNA target was prepared by annealing of its forward and reverse sequence. Each forward sequence contains miRNA perfect complementary target with “aatt” at its 5′ end. Each reverse sequence contains a miRNA mature sequence with “gatc” at its 5′ end. (XLS) [file pone.0029551.s005.xls]

## Sheet: Sheet1
Table S3 Synthesized oligos for miRNA target
miRNA name	Forward (5' to 3')	Reverse (5' to 3')
miR-15a	aattcacaaaccattatgtgctgcta	gatctagcagcacataatggtttgtg
miR-16	aattcgccaatatttacgtgctgcta	gatctagcagcacgtaaatattggcg
miR-146a	aattaacccatggaattcagttctca	gatctgagaactgaattccatgggtt
miR-150	aattcactggtacaagggttgggaga	gatctctcccaacccttgtaccagtg
miR-155	aattacccctatcacgattagcattaa	gatcttaatgctaatcgtgataggggt
miR-181a	aattactcaccgacagcgttgaatgtt	gatcaacattcaacgctgtcggtgagt
miR-223	aatttggggtatttgacaaactgaca	gatctgtcagtttgtcaaatacccca
miR-101	aattttcagttatcacagtactgta	gatctacagtactgtgataactgaa
miR-125a-5p	aatttcacaggttaaagggtctcaggga	gatctccctgagaccctttaacctgtga
miR-126	aattcgcattattactcacggtacga	gatctcgtaccgtgagtaataatgcg
miR-143	aattgagctacagtgcttcatctca	gatctgagatgaagcactgtagctc
miR-145	aattagggattcctgggaaaactggac	gatcgtccagttttcccaggaatccct
miR-148a	aattacaaagttctgtagtgcactga	gatctcagtgcactacagaactttgt
miR-221	aattgaaacccagcagacaatgtagct	gatcagctacattgtctgctgggtttc
miR-222	aattacccagtagccagatgtagct	gatcagctacatctggctactgggt
miR-373	aattacaccccaaaatcgaagcacttc	gatcgaagtgcttcgattttggggtgt
miR-122	aattcaaacaccattgtcacactcca	gatctggagtgtgacaatggtgtttg
miR-133a	aattcagctggttgaaggggaccaaa	gatctttggtccccttcaaccagctg
miR-9	aatttcatacagctagataaccaaaga	gatctctttggttatctagctgtatga
miR-26a	aattagcctatcctggattacttgaa	gatcttcaagtaatccaggataggct
miR-31	aattagctatgccagcatcttgcct	gatcaggcaagatgctggcatagct
miR-124	aattggcattcaccgcgtgcctta	gatctaaggcacgcggtgaatgcc
miR-1	aattatacatacttctttacattcca	gatctggaatgtaaagaagtatgtat
miR-142-3p	aatttccataaagtaggaaacactaca	gatctgtagtgtttcctactttatgga
miR-10b	aattcacaaattcggttctacagggta	gatctaccctgtagaaccgaatttgtg
miR-10a	aattcacaaattcggatctacagggta	gatctaccctgtagatccgaatttgtg
miR-138	aattcggcctgattcacaacaccagct	gatcagctggtgttgtgaatcaggccg
miR-187	aattccggctgcaacacaagacacga	gatctcgtgtcttgtgttgcagccgg
miR-192	aattggctgtcaattcataggtcag	gatcctgacctatgaattgacagcc
miR-204	aattaggcataggatgacaaagggaa	gatcttccctttgtcatcctatgcct
miR-214	aattactgcctgtctgtgcctgctgt	gatcacagcaggcacagacaggcagt
miR-216	aatttcacagttgccagctgagatta	gatctaatctcagctggcaactgtga
miR-22	aattacagttcttcaactggcagctt	gatcaagctgccagttgaagaactgt
miR-32	aatttgcaacttagtaatgtgcaata	gatctattgcacattactaagttgca
miR-103	aatttcatagccctgtacaatgctgct	gatcagcagcattgtacagggctatga
miR-105	aattaccacaggagtctgagcatttga	gatctcaaatgctcagactcctgtggt
miR-106a	aattctacctgcactgtaagcactttt	gatcaaaagtgcttacagtgcaggtag
miR-106b	aattatctgcactgtcagcacttta	gatctaaagtgctgacagtgcagat
miR-107	aatttgatagccctgtacaatgctgct	gatcagcagcattgtacagggctatca
miR-199a-3p	aatttaaccaatgtgcagactactgt	gatcacagtagtctgcacattggtta
miR-128	aattaaagagaccggttcactgtga	gatctcacagtgaaccggtctcttt
miR-129-5p	aattgcaagcccagaccgcaaaaag	gatcctttttgcggtctgggcttgc
miR-132	aattcgaccatggctgtagactgtta	gatctaacagtctacagccatggtcg
miR-134	aattcccctctggtcaaccagtcaca	gatctgtgactggttgaccagagggg
miR-137	aattctacgcgtattcttaagcaataa	gatcttattgcttaagaatacgcgtag
miR-141	aattccatctttaccagacagtgtta	gatctaacactgtctggtaaagatgg
miR-142-5p	aattagtagtgctttctactttatg	gatccataaagtagaaagcactact
miR-144	aattagtacatcatctatactgta	gatctacagtatagatgatgtact
miR-153	aattgatcacttttgtgactatgcaa	gatcttgcatagtcacaaaagtgatc
miR-194	aatttccacatggagttgctgttaca	gatctgtaacagcaactccatgtgga
miR-195	aattgccaatatttctgtgctgcta	gatctagcagcacagaaatattggc
miR-196b	aattcccaacaacaggaaactaccta	gatctaggtagtttcctgttgttggg
miR-215	aattgtctgtcaattcataggtcat	gatcatgacctatgaattgacagac
miR-33a	aatttgcaatgcaactacaatgcac	gatcgtgcattgtagttgcattgca
miR-375	aatttcacgcgagccgaacgaacaaa	gatctttgttcgttcggctcgcgtga
miR-17-3p	aattctacaagtgccttcactgcagt	gatcactgcagtgaaggcacttgtag
miR-17-5p	aattctacctgcactgtaagcactttg	gatccaaagtgcttacagtgcaggtag
miR-18a	aattctatctgcactagatgcacctta	gatctaaggtgcatctagtgcagatag
miR-19a	aatttcagttttgcatagatttgcaca	gatctgtgcaaatctatgcaaaactga
miR-20a	aattctacctgcactataagcacttta	gatctaaagtgcttatagtgcaggtag
miR-19b	aatttcagttttgcatggatttgcaca	gatctgtgcaaatccatgcaaaactga
miR-92a	aattacaggccgggacaagtgcaata	gatctattgcacttgtcccggcctgt
miR-92b	aattggaggccgggacgagtgcaata	gatctattgcactcgtcccggcctcc
let-7a	aattaactatacaacctactacctca	gatctgaggtagtaggttgtatagtt
let-7b	aattaaccacacaacctactacctca	gatctgaggtagtaggttgtgtggtt
let-7c	aattaaccatacaacctactacctca	gatctgaggtagtaggttgtatggtt
let-7d	aattaactatgcaacctactacctct	gatcagaggtagtaggttgcatagtt
let-7e	aattaactatacaacctcctacctca	gatctgaggtaggaggttgtatagtt
let-7f	aattaactatacaatctactacctca	gatctgaggtagtagattgtatagtt
let-7g	aattaactgtacaaactactacctca	gatctgaggtagtagtttgtacagtt
let-7i	aattaacagcacaaactactacctca	gatctgaggtagtagtttgtgctgtt
miR-21	aatttcaacatcagtctgataagcta	gatctagcttatcagactgatgttga
miR-34a	aattacaaccagctaagacactgcca	gatctggcagtgtcttagctggttgt
miR-34b	aattatggcagtggagttagtgattg	gatccaatcactaactccactgccat
miR-34c-5p	aattgcaatcagctaactacactgcct	gatcaggcagtgtagttagctgattgc
miR-127-3p	aattagccaagctcagacggatccga	gatctcggatccgtctgagcttggct
miR-127-5p	aattatcagagccctctgagcttcag	gatcctgaagctcagagggctctgat
miR-200a	aattacatcgttaccagacagtgtta	gatctaacactgtctggtaacgatgt
miR-200b	aatttcatcattaccaggcagtatta	gatctaatactgcctggtaatgatga
miR-96	aattagcaaaaatgtgctagtgccaaa	gatctttggcactagcacatttttgct
miR-182	aattagtgtgagttctaccattgccaaa	gatctttggcaatggtagaactcacact
miR-183	aattagtgaattctaccagtgccata	gatctatggcactggtagaattcact
miR-29a	aatttaaccgatttcagatggtgcta	gatctagcaccatctgaaatcggtta
miR-29b	aattaacactgatttcaaatggtgcta	gatctagcaccatttgaaatcagtgtt
miR-29c	aatttaaccgatttcaaatggtgcta	gatctagcaccatttgaaatcggtta
miR-140-5p	aattctaccatagggtaaaaccactg	gatccagtggttttaccctatggtag
miR-193a-5p	aatttcatctcgcccgcaaagaccca	gatctgggtctttgcgggcgagatga
miR-219-3p	aattcgggacgtccagactcaactct	gatcagagttgagtctggacgtcccg
miR-28-3p	aatttccaggagctcacaatctagtg	gatccactagattgtgagctcctgga
miR-337-5p	aattaactcctgtatgaagccgttc	gatcgaacggcttcatacaggagtt
miR-374b	aattcacttagcaggttgtattatat	gatcatataatacaacctgctaagtg
miR-376b	aattaacatggattttcctctatgat	gatcatcatagaggaaaatccatgtt
miR-380	aattaagatgtggaccatattacata	gatctatgtaatatggtccacatctt
miR-448	aattatgggacatcctacatatgcaa	gatcttgcatatgtaggatgtcccat
miR-453	aatttgcgaactcaccacggacaacct	gatcaggttgtccgtggtgagttcgca
miR-335	aattacatttttcgttattgctcttga	gatctcaagagcaataacgaaaaatgt
miR-429	aattacggttttaccagacagtatta	gatctaatactgtctggtaaaaccgt
miR-135a	aatttcacataggaataaaaagccata	gatctatggctttttattcctatgtga
miR-135b	aatttcacataggaatgaaaagccata	gatctatggcttttcattcctatgtga
miR-148b	aattacaaagttctgtgatgcactga	gatctcagtgcatcacagaactttgt
miR-151-3p	aattcctcaaggagcttcagtctag	gatcctagactgaagctccttgagg
miR-151-5p	aattactagactgtgagctcctcga	gatctcgaggagctcacagtctagt
miR-205	aattcagactccggtggaatgaagga	gatctccttcattccaccggagtctg
miR-208a	aattacaagctttttgctcgtcttat	gatcataagacgagcaaaaagcttgt
miR-208b	aattacaaaccttttgttcgtcttat	gatcataagacgaacaaaaggtttgt
miR-210	aatttcagccgctgtcacacgcacag	gatcctgtgcgtgtgacagcggctga
miR-212	aattggccgtgactggagactgtta	gatctaacagtctccagtcacggcc
miR-218	aattacatggttagatcaagcacaa	gatcttgtgcttgatctaaccatgt
miR-224	aattaacggaaccactagtgacttg	gatccaagtcactagtggttccgtt
miR-302a	aatttcaccaaaacatggaagcactta	gatctaagtgcttccatgttttggtga
miR-345	aattgagccctggactaggagtcagc	gatcgctgactcctagtccagggctc
miR-371-3p	aattacactcaaaagatggcggcactt	gatcaagtgccgccatcttttgagtgt
miR-371-5p	aattagtgcccccacagtttgagt	gatcactcaaactgtgggggcact
miR-424	aattttcaaaacatgaattgctgctg	gatccagcagcaattcatgttttgaa
miR-483-5p	aattctcccttctttcctcccgtctt	gatcaagacgggaggaaagaagggag
